# Supplementary material for: Neurocognitive Impairment in ART-Experienced People Living with HIV: An Analysis of Clinical Risk Factors, Injection Drug Use, and the sCD163
Source: Viruses. 2025 Sep 10;17(9):1232. doi: 10.3390/v17091232 (PMC12474017; doi:10.3390/v17091232)
Supplement: Supplementary file 1 [file viruses-17-01232-s001.zip]

Archive with 1 entries (1 files):
- viruses-3650550-supplementary.csv
