# Supplementary material for: Neurocognitive Impairment in ART-Experienced People Living with HIV: An Analysis of Clinical Risk Factors, Injection Drug Use, and the sCD163
Source: Viruses. 2025 Sep 10;17(9):1232. doi: 10.3390/v17091232 (PMC12474017; doi:10.3390/v17091232)
Supplement: Supplementary file 1 [file viruses-17-01232-s001.zip › viruses-3650550-supplementary.csv]

Supplemtarty file S1: Categorical varibales used for regression analysis
Key
NCI =1	<25=0	Male = 1	No ARV =1	Recent = 1	No-Risk =0
No-NCI = 0	25-35 =1	Female = 2	<12 =1	Long-term =2	IDU =1
	36-45=2		>12 = 2
	46-55=3
	56-65=4
	66-75=5
Category	Age	Gender	ARV Duration (months)	Receny test	Risk	sCD163
1	3	1	2	1		18.4
1	2	1	1	2		11.4
1	2	1	2	2	1	5.5
1	1	1	2	2	1	6.1
1	1	1	1	2	1	26.3
1	3	1	2	2	1	5.7
1	2	1	2	2	1	5
1	1	1	0	1	1	4.9
1	1	1	1	2	1	7.5
1	1	1	2	2	1	8
1	1	1	0	1	1	7
1	3	1		2	1	9.4
1	1	1	2	2	1	26.6
1	0	1	2	2	1	11
1	1	1	2	1	1	6.4
1	1	1	2	1	1	6.9
1	2	1	2	2	1	5.3
1	1	1	1	2	1	6.8
1	2	1	2	1	1	6.4
1	1	1	2	2	1	4.5
1	1	1	2	2	1	3.8
1	2	1	2	1	1	4.9
1	1	1	2	1	1	5.5
1	1	1	1	2	1	5.5
1	1	1	2	2	1	4.8
1	2	1	1	2	1	5.5
1	1	1	2	2	1	3.9
1	1	1	0	2	1	4.2
1	1	1	2	2	1	2.8
1	3	1	2	2	1	8.7
1	2	1	2	2	1	7.2
1	1	1	1	2	1	5.4
1	1	1	2	2	1	4.7
1	3	1	2	2	1	2.4
1	1	1	2	2	1	25.3
1	1	1	2	2	1	2.6
1	1	1	2	2	1	2.3
1	2	1	2	2	1	2.8
1	2	1	2	2	1	3.9
1	3	1	2	2	1	2.1
1	1	1	2	2	1	3.4
1	1	1	1	2	1	2.9
1	2	1		2	1	2.5
1	1	1	2	2	1	2
1	2	1	2	2	1	2.6
1	3	1	2	2	1	3.3
1	2	1	2	2	1	2.1
1	1	1	2	2	1	4.5
1	1	1	2	2	1	12.3
1	2	1	2	2	1	6.5
1	1	1	2	2	1	3.2
1	3	1	1	2	1	4.3
1	1	1	1	2	1	1.5
1	1	1	2	2	1	2.5
1	2	1	2	2	1	3
1	2	1	2	2	1	6.3
1	1	1		2	1	2.1
1	1	1	2	2	1	5.1
1	1	1	2	2	1	12.4
1	2	1	1	2	1	3.9
1	2	1	2	2	1	1.9
1	1	1	2	2	1	2.2
1	2	1	2	2	1	5.6
1	1	1	2	1	1	6.1
1	2	1	2	2	1	8.4
1	1	1	2	2	1	20.6
1	3	1	0	2	1	3.1
1	2	1	2	2	1	2
1	2	1	2	2	1	2.5
1	1	1	2	2	1	3.4
1	1	1	2	2	1	2.2
1	2	1	2	2	1	5.5
1	1	1	2	2	1	2.9
1	1	1	2	2	1	1.9
1	1	1	2	2	1	2.9
1	1	1	2	2	1	2.4
1	2	1	2	2	1	6.6
1	2	1	2	2	1	3
1	2	1	2	2	1	7.3
1	2	1	2	2	1	25.3
1	1	1	1	2	1	2.1
1	3	1	2	1	1	1.7
1	1	1	2	1	1	2.8
1	1	1	2	2	1	5.9
1	2	1	2	2	1	1.8
1	1	1	2	2	1	2.8
1	1	1	2	2	1	6.1
1	1	1	2	2	1	2.5
1	2	1	2	2	1	5.7
1	1	1	2	2	1	2.1
1	1	1	2	2	1	2
1	1	1	2	2	1	3.3
1	1	1		2	1	16.7
1	1	1	3	2	1	3.3
1	1	1	1	2	1	1.5
1	1	1	2	2	1	8.2
1	2	1	2	1	1	5.2
1	3	1	2	2	1	11.6
1	2	1	2	1	1	1
1	3	1	2	1	1	2.2
1	1	1	2	2	1	6.7
1	2	1	2	2	1	2.4
1	1	2	2	2	0	27.3
1	4	2	1	2	0	28.3
1	2	1	1	2	0	11.3
1	1	1	1	2	0	25.8
1	1	1	2	1	0	28.6
1	4	1	1	2	0	18.8
1	1	1	2	2	0	10.3
1	2	1	2	2	0	21.7
1	2	2	2	2	0	8
1	2	1	2	2	0	28.8
1	2	1	2	1	0	12.6
1	1	1	2	2	0	12.2
1	5	1	2	2	0	27.1
1		2	2	2	0	18.3
1		1	2	2	0	3.5
1	2	1	2	2	0	10.6
1	1	1	2	2	0	10.1
1		1	2	2	0	5.5
1	2	1	2	2	0	4.9
1	3	1		1	0	5.7
1	1	1	2	2	0	6.1
1	1	1	2	2		5.8
1	1	1	2	2		5.9
0	1	2	2	2		4.1
0	1	2		2		13.3
0	1	2	2	2		6.6
0	2	1	2	2	0	12.4
0	1	1	2	2	0	27.5
0	3	1	2	2	0	12.4
0	1	1	2	2	0	7.8
0	1	1	2	2	0	14.9
0	2	2	2	2	0	12.6
0	1	1	2	1	0	26.4
0	1	1	2	2	0	8.5
0	3	1	1	1	0	18
0	1	1	2	2	0	21.2
0	1	1		1	0	13.3
0	1	1	2	2	0	28.8
0	2	1	1	2	0	26.4
0	3	1	2	1	0	14
0	2	1		1	0	24.6
0	1	1	1	2	0	5.2
0		1	1	1	0	4.1
0	1	1	2	2	0	6
0	4	1	2	2		10.6
0	1	1		2		28.6
0	4	1	2	1		16.4
0	2	1	1	1		6.7
